# Supplementary material for: A New Approach Integrating Brood-Associated Semiochemicals with Additional Feeding for Honey Bee (Apis mellifera) Colony Development
Source: Insects. 2026 Mar 7;17(3):294. doi: 10.3390/insects17030294 (PMC13026789; doi:10.3390/insects17030294)
Supplement: Supplementary file 1 [file insects-17-00294-s001.zip]

Archive with 1 entries (1 files):
- insects-4155134-supplementary.pdf
